# Supplementary material for: VP4/VP56/VP35 Virus-like Particles Effectively Protect Grass Carp (Ctenopharyngodon idella) against GCRV-II Infection
Source: Vaccines (Basel). 2023 Aug 16;11(8):1373. doi: 10.3390/vaccines11081373 (PMC10458301; doi:10.3390/vaccines11081373)
Supplement: Supplementary file 1 [file vaccines-11-01373-s001.zip]

Archive with 1 entries (1 files):
- vaccines-2526447-supplementary.pdf
